# Supplementary material for: Simulation of blast lung injury induced by shock waves of five distances based on finite element modeling of a three-dimensional rat
Source: Sci Rep. 2019 Mar 5;9:3440. doi: 10.1038/s41598-019-40176-7 (PMC6401050; doi:10.1038/s41598-019-40176-7)
Supplement: Supplementary file 1 — Table 1 and Table 2 [file 41598_2019_40176_MOESM1_ESM.xlsx]

## Sheet: Sheet1
The Surface Pressure of Lung Injury (Points 1-6, Left and Right)
		1	2	3	4	5	6
40cm	L	1110	1297	1350	2322	438	2751
	R	928	1374	1365	2916	736	2240
50cm	L	795	949	1049	1924	289	2009
	R	733	1023	1056	2254	512	1565
60cm	L	598	673	715	950	204	1466
	R	488	765	725	1236	355	1177
70cm	L	437	511	529	933	168	1026
	R	357	566	568	1189	305	922
80cm	L	379	409	309	668	141	982
	R	314	480	478	992	244	756
The Average Pathological Scores of Lung Injury (Points 1-6, Left and Right，6h after injury)
		1	2	3	4	5	6	Pearson Correlation Coefficient	Significance	T-test Significance with the Untreated Group
40cm	L	5	6.8	10	12	4.6	11.8	0.899	0.015	0.001
	R	4.4	6.2	9	11.6	6	9.2	0.891	0.017	0.001
50cm	L	3.4	4.6	6.6	8.4	3.2	9	0.949	0.004	0.002
	R	2	3.4	5.6	8.2	2.2	8	0.908	0.012	0.007
60cm	L	2	2.2	3.8	5.4	1.6	7.4	0.939	0.005	0.009
	R	1.4	3.4	3.6	4.8	2	5	0.947	0.004	0.002
70cm	L	1.2	1.8	2.4	3.8	2.6	3	0.604	0.204	0.001
	R	0.8	2	1.4	2.6	1.8	3	0.783	0.605	0.001
80cm	L	0	0.2	0.2	0.6	0	0.2	0.498	0.314	0.111
	R	0	0	0	0.6	0	0.2	0.912	0.011	0.809
Untreated Group	L	0	0	0.1	0.3	0	0.2	-	-	-
	R	0	0.2	0	0.3	0	0.2	-	-	-
